# Supplementary material for: A Straightforward Method for the Development of Positively Charged Gold Nanoparticle-Based Vectors for Effective siRNA Delivery
Source: Molecules. 2023 Apr 8;28(8):3318. doi: 10.3390/molecules28083318 (PMC10144622; doi:10.3390/molecules28083318)
Supplement: Supplementary file 1 [file molecules-28-03318-s001.zip]

Archive with 1 entries (1 files):
- molecules-2296497-supplementary.pdf
